# Supplementary material for: Potential Diagnostic Role of Hepcidin in Anemic Patients Affected by Inflammatory Bowel Disease: A Systematic Review
Source: Diagnostics (Basel). 2024 Feb 9;14(4):375. doi: 10.3390/diagnostics14040375 (PMC10887700; doi:10.3390/diagnostics14040375)
Supplement: Supplementary file 1 [file diagnostics-14-00375-s001.zip]

Archive with 1 entries (1 files):
- diagnostics-2860413-supplementary.pdf
